# Supplementary material for: Chromosome-level Genome Assembly of the High-altitude Leopard (Panthera pardus) Sheds Light on Its Environmental Adaptation
Source: Genome Biol Evol. 2022 Aug 17;14(9):evac128. doi: 10.1093/gbe/evac128 (PMC9452791; doi:10.1093/gbe/evac128)
Supplement: evac128_Supplementary_Data [file evac128_supplementary_data.zip]

Archive with 3 entries (3 files):
- Figure S1.jpg
- Figure S2.jpg
- Supplementary_material_.docx
